# Supplementary material for: Seed Protein Content Estimation with Bench-Top Hyperspectral Imaging and Attentive Convolutional Neural Network Models
Source: Sensors (Basel). 2025 Jan 7;25(2):303. doi: 10.3390/s25020303 (PMC11769328; doi:10.3390/s25020303)
Supplement: Supplementary file 1 [file sensors-25-00303-s001.zip]

Archive with 8 entries (7 files):
- supplementary/
- supplementary/S1.xlsx
- supplementary/S2.xlsx
- supplementary/S3.xlsx
- supplementary/S4.xlsx
- supplementary/S5.xlsx
- supplementary/S6.xlsx
- supplementary/S7.xlsx
