# Supplementary material for: Seed Protein Content Estimation with Bench-Top Hyperspectral Imaging and Attentive Convolutional Neural Network Models
Source: Sensors (Basel). 2025 Jan 7;25(2):303. doi: 10.3390/s25020303 (PMC11769328; doi:10.3390/s25020303)
Supplement: Supplementary file 1 [file sensors-25-00303-s001.zip › supplementary/S1.xlsx]

## Sheet: Sheet1
	Table 5: Best performing ML models for protein content regression
	Model	Orientation	Spectra only	Spectra + Top band ratios	Spectra + All band ratios
	RF	Bottom	0.42	0.69	0.77
	RF	Top	0.37	0.64	0.75
	SVR	Bottom	0.37	0.37	0.66
	SVR	Top	0.32	0.32	0.67
