# Supplementary material for: Seed Protein Content Estimation with Bench-Top Hyperspectral Imaging and Attentive Convolutional Neural Network Models
Source: Sensors (Basel). 2025 Jan 7;25(2):303. doi: 10.3390/s25020303 (PMC11769328; doi:10.3390/s25020303)
Supplement: Supplementary file 1 [file sensors-25-00303-s001.zip › supplementary/S2.xlsx]

## Sheet: Sheet1
	Table 6: Best performing deep learning models for protein content regression (Bottom orientation)
	Kernel sizes	Type	Batch Size	Train R2	Test R2
	[(3, 3, 7), (3, 3, 5), (3, 3, 3)]	Normal	32	0.77	0.67
	[(3, 3, 11), (3, 3, 9), (3, 3, 7)]	Normal	8	0.76	0.65
	[(3, 3, 7), (3, 3, 5), (3, 3, 3)]	Attention	4	0.73	0.68
	[(3, 3, 11), (3, 3, 9), (3, 3, 7)]	Attention	4	0.76	0.7
	[(3, 3, 7), (3, 3, 5), (3, 3, 3)]	Attention V2	16	0.75	0.69
	[(3, 3, 11), (3, 3, 9), (3, 3, 7)]	Attention V2	32	0.79	0.68
