# Supplementary material for: Seed Protein Content Estimation with Bench-Top Hyperspectral Imaging and Attentive Convolutional Neural Network Models
Source: Sensors (Basel). 2025 Jan 7;25(2):303. doi: 10.3390/s25020303 (PMC11769328; doi:10.3390/s25020303)
Supplement: Supplementary file 1 [file sensors-25-00303-s001.zip › supplementary/S4.xlsx]

## Sheet: Sheet1
	Table 8: Comparison of different hyperparam combinations on final coefficient of determination scores and reported errors for the different CNN architectures (bottom orientation)
	Kernel sizes	Type	Batch Size	Test MAE	Test MSE	Test RMSE	Test R2
	[(3, 3, 7), (3, 3, 5), (3, 3, 3)]	Normal	4	1.4	3.48	1.86	0.63
	[(3, 3, 7), (3, 3, 5), (3, 3, 3)]	Normal	8	1.42	3.52	1.88	0.63
	[(3, 3, 7), (3, 3, 5), (3, 3, 3)]	Normal	16	1.37	3.2	1.79	0.66
	[(3, 3, 7), (3, 3, 5), (3, 3, 3)]	Normal	32	1.32	3.11	1.76	0.67
	[(3, 3, 11), (3, 3, 9), (3, 3, 7)]	Normal	4	1.42	3.4	1.84	0.64
	[(3, 3, 11), (3, 3, 9), (3, 3, 7)]	Normal	8	1.41	3.3	1.82	0.65
	[(3, 3, 11), (3, 3, 9), (3, 3, 7)]	Normal	16	1.45	3.69	1.92	0.61
	[(3, 3, 11), (3, 3, 9), (3, 3, 7)]	Normal	32	1.44	3.39	1.84	0.64
	[(3, 3, 7), (3, 3, 5), (3, 3, 3)]	Attention	4	1.33	3.01	1.74	0.68
	[(3, 3, 7), (3, 3, 5), (3, 3, 3)]	Attention	8	1.41	3.15	1.78	0.67
	[(3, 3, 7), (3, 3, 5), (3, 3, 3)]	Attention	16	1.34	3.01	1.74	0.68
	[(3, 3, 7), (3, 3, 5), (3, 3, 3)]	Attention	32	1.35	3.03	1.74	0.68
	[(3, 3, 11), (3, 3, 9), (3, 3, 7)]	Attention	4	1.3	2.9	1.7	0.7
	[(3, 3, 11), (3, 3, 9), (3, 3, 7)]	Attention	8	1.32	2.97	1.72	0.69
	[(3, 3, 11), (3, 3, 9), (3, 3, 7)]	Attention	16	1.36	3.07	1.75	0.68
	[(3, 3, 11), (3, 3, 9), (3, 3, 7)]	Attention	32	1.34	3.07	1.75	0.68
	[(3, 3, 7), (3, 3, 5), (3, 3, 3)]	Attention V2	4	1.3	2.96	1.72	0.69
	[(3, 3, 7), (3, 3, 5), (3, 3, 3)]	Attention V2	8	1.33	2.94	1.72	0.69
	[(3, 3, 7), (3, 3, 5), (3, 3, 3)]	Attention V2	16	1.36	2.92	1.71	0.69
	[(3, 3, 7), (3, 3, 5), (3, 3, 3)]	Attention V2	32	1.34	2.99	1.73	0.69
	[(3, 3, 11), (3, 3, 9), (3, 3, 7)]	Attention V2	4	1.36	3.16	1.78	0.67
	[(3, 3, 11), (3, 3, 9), (3, 3, 7)]	Attention V2	8	1.37	3.1	1.76	0.67
	[(3, 3, 11), (3, 3, 9), (3, 3, 7)]	Attention V2	16	1.34	3.05	1.75	0.68
	[(3, 3, 11), (3, 3, 9), (3, 3, 7)]	Attention V2	32	1.35	3.01	1.74	0.68
