# Supplementary material for: Seed Protein Content Estimation with Bench-Top Hyperspectral Imaging and Attentive Convolutional Neural Network Models
Source: Sensors (Basel). 2025 Jan 7;25(2):303. doi: 10.3390/s25020303 (PMC11769328; doi:10.3390/s25020303)
Supplement: Supplementary file 1 [file sensors-25-00303-s001.zip › supplementary/S7.xlsx]

## Sheet: Sheet1
	Table 11: Evaluation of protein content classification models for the different CNN architectures and different combinations of hyperparameters (top orientation)
	Kernel Set	Model	Batch Size	Acc	Recall	Precision	F1
	[(3, 3, 7), (3, 3, 5), (3, 3, 3)]	Normal	4	0.81	0.9	0.9	0.9
	[(3, 3, 7), (3, 3, 5), (3, 3, 3)]	Normal	16	0.82	0.91	0.91	0.91
	[(3, 3, 7), (3, 3, 5), (3, 3, 3)]	Normal	64	0.81	0.91	0.91	0.91
	[(3, 3, 11), (3, 3, 9), (3, 3, 7)]	Normal	4	0.79	0.9	0.9	0.9
	[(3, 3, 11), (3, 3, 9), (3, 3, 7)]	Normal	16	0.81	0.91	0.91	0.91
	[(3, 3, 11), (3, 3, 9), (3, 3, 7)]	Normal	64	0.8	0.91	0.91	0.91
	[(3, 3, 7), (3, 3, 5), (3, 3, 3)]	Attention	4	0.79	0.85	0.85	0.85
	[(3, 3, 7), (3, 3, 5), (3, 3, 3)]	Attention	16	0.81	0.88	0.88	0.88
	[(3, 3, 7), (3, 3, 5), (3, 3, 3)]	Attention	64	0.82	0.87	0.87	0.87
	[(3, 3, 11), (3, 3, 9), (3, 3, 7)]	Attention	4	0.78	0.85	0.85	0.85
	[(3, 3, 11), (3, 3, 9), (3, 3, 7)]	Attention	16	0.74	0.8	0.8	0.8
	[(3, 3, 11), (3, 3, 9), (3, 3, 7)]	Attention	64	0.8	0.9	0.9	0.9
	[(3, 3, 7), (3, 3, 5), (3, 3, 3)]	Attention V2	4	0.74	0.76	0.76	0.76
	[(3, 3, 7), (3, 3, 5), (3, 3, 3)]	Attention V2	16	0.78	0.85	0.85	0.85
	[(3, 3, 7), (3, 3, 5), (3, 3, 3)]	Attention V2	64	0.79	0.83	0.83	0.83
	[(3, 3, 11), (3, 3, 9), (3, 3, 7)]	Attention V2	4	0.76	0.85	0.85	0.85
	[(3, 3, 11), (3, 3, 9), (3, 3, 7)]	Attention V2	16	0.79	0.85	0.85	0.85
	[(3, 3, 11), (3, 3, 9), (3, 3, 7)]	Attention V2	64	0.77	0.84	0.84	0.84
